# Supplementary material for: Peripheral Nerve Injury Induces Dynamic Changes of Tight Junction Components
Source: Front Physiol. 2018 Oct 30;9:1519. doi: 10.3389/fphys.2018.01519 (PMC6218557; doi:10.3389/fphys.2018.01519)
Supplement: TABLE S1 — Primer pairs for quantitative real-time PCR. The sequences of primers of target genes CLDN1, CLDN10, CLDN22, CLDN19, TNF, CEBPA, and reference gene MRPL10 were listed. [file Table_1.xlsx]

## Sheet: Sheet1
primer	primer sequence（5’-3’）
CLDN1-F	GCTGTCATCGGGGGCATAAT
CLDN1-R	AGAGGTTGTTTTCCGGGGAC
CLDN10-F	CCGACAACAACAAAACACCCA
CLDN10-R	CCTTGATACTTGGTCCGGGAA
CLDN22-F	CTGGTGCTTGGAGGATGTGT
CLDN22-R	TCGGGCTTAGACTTCTGGGT
CLDN19-F	CCCAGGAATTCTTCAACCCCA
CLDN19-R	GGGTAGGCAGACTCAGACGTA
TNF-F	ATGGGCTCCCTCTCATCAGT
TNF-R	GCTTGGTGGTTTGCTACGAC
CEBPA-F	GACCATCCGCCTTGTGTGTA
CEBPA-R	CTGACATTGCACAAGGCACC
MRPL10-F	CTCCTCCCAAGCCCCCCAAG
MRPL10-R	CAGACAGCTATCATTCGGTTGTCCC
