# Supplementary material for: Peripheral Nerve Injury Induces Dynamic Changes of Tight Junction Components
Source: Front Physiol. 2018 Oct 30;9:1519. doi: 10.3389/fphys.2018.01519 (PMC6218557; doi:10.3389/fphys.2018.01519)
Supplement: TABLE S2 — Calculated P-values in histograms. [file Table_2.xlsx]

## Sheet: Sheet1
P-values in Figure 4. Quantitative real-time PCR analysis of the expression patterns of representative genes in tight junction signaling pathway.
1 way ANOVA multiple comparisons
Number of families	1
Number of comparisons per family	4
Alpha	0.05
Dunnett's multiple comparisons test	Adjusted P-Value
	CLDN1	CLDN10	CLDN22	CLDN19	TNF	CEBPA
Normal vs. 1d	0.3943	< 0.0001	< 0.0001	< 0.0001	0.0004	0.495
Normal vs. 4d	0.2878	< 0.0001	< 0.0001	< 0.0001	0.0772	0.0017
Normal vs. 7d	0.5989	< 0.0001	< 0.0001	< 0.0001	0.5511	0.7559
Normal vs. 14d	0.0016	0.0006	0.024	< 0.0001	0.9294	0.036
P-values in Figure 5. Western blot analysis of the expression patterns of representative proteins in tight junction signaling pathway.
1 way ANOVA multiple comparisons
Number of families	1
Number of comparisons per family	4
Alpha	0.05
Dunnett's multiple comparisons test	Adjusted P-Value
	claudin-10	claudin-19
Normal vs. 1d	0.4544	0.5487
Normal vs. 4d	0.0076	0.0117
Normal vs. 7d	0.0004	0.0013
Normal vs. 14d	< 0.0001	0.0002
P-values in Figure 6. Quantitative real-time PCR analysis of tight junction genes in Schwann cells treated with MMPs.
Paired t test	Two-tailed P-value		Number of pairs=3
	si MMP7	si MMP9	CLDN1-MMP7	CLDN10-MMP7	CLDN22-MMP7	CLDN1-MMP9	CLDN10-MMP9	CLDN22-MMP9
Treatment vs. Con	0.0067	0.0024	0.0096	0.0057	0.0116	0.0082	0.0109	0.0035
P-values in Figure 7. Quantitative real-time PCR analysis of tight junction genes in the injured sciatic nerve segments injected with MMPs.
Paired t test	Two-tailed P-value		Number of pairs=3
	CLDN1-MMP7	CLDN10-MMP7	CLDN22-MMP7	CLDN1-MMP9	CLDN10-MMP9	CLDN22-MMP9
Treatment vs. Con	0.0086	0.0086	0.0054	0.0096	0.0069	0.0049
