# Supplementary material for: Peripheral Nerve Injury Induces Dynamic Changes of Tight Junction Components
Source: Front Physiol. 2018 Oct 30;9:1519. doi: 10.3389/fphys.2018.01519 (PMC6218557; doi:10.3389/fphys.2018.01519)
Supplement: TABLE S3 — The relative expression levels of differentially expressed genes in tight junction signaling pathway. The expression levels of genes in tight junction signaling pathway at 1, 4, 7, and 14 days after sciatic nerve crush were compared with those in normal nerve segments. Differentially expressed genes were listed and presented as log2Ratio. [file Table_3.xlsx]

## Sheet: Sheet1
Symbol	Description	GeneID		1d				4d				7d				14d
				log2 Ratio(SN1dB/SN0dA)	Up-Down-Regulation(SN1dB/SN0dA)	P-value		log2 Ratio(SN1dB/SN0dA)	Up-Down-Regulation(SN1dB/SN0dA)	P-value		log2 Ratio(SN1dB/SN0dA)	Up-Down-Regulation(SN1dB/SN0dA)	P-value		log2 Ratio(SN1dB/SN0dA)	Up-Down-Regulation(SN1dB/SN0dA)	P-value
ACTG2	actin, gamma 2, smooth muscle, enteric	25365		-1.5454	Down	2.1526e-250		-2.55234	Down	0		-3.54878	Down	0		-4.12214	Down	0
MYH7	myosin, heavy chain 7, cardiac muscle, beta	29557		-4.81482	Down	2.61642e-232		-6.5027	Down	6.17298e-283		-4.35243	Down	5.95896e-222		-5.73978	Down	1.37696e-284
CLDN19	claudin 19	298487		-1.90622	Down	0		-3.73016	Down	0		-1.41416	Down	0		-1.14023	Down	0
PPP2R2C	protein phosphatase 2, regulatory subunit B, gamma	117256		-2.36209	Down	0		-3.91005	Down	0		-1.38291	Down	5.05686e-173		-1.29343	Down	1.19692e-170
MAGI2	membrane associated guanylate kinase, WW and PDZ domain containing 2	113970		-1.63552	Down	0		-2.88636	Down	0		-1.5876	Down	0		-0.533449	Down	1.33214e-62
CLDN10	claudin 10	290485		-2.73422	Down	1.51007e-05		-1.07417	Down	0.0181724		-1.17872	Down	0.0133558		-1.28067	Down	0.0054694
MYH11	myosin, heavy chain 11, smooth muscle	24582		-2.51786	Down	0		-2.45663	Down	0		-2.3027	Down	0		-1.97601	Down	0
MYH14	myosin, heavy chain 14, non-muscle	308572		-2.01486	Down	0		-2.68736	Down	0		-1.46149	Down	0		-1.28647	Down	0
CLDN22	claudin 22	306454		-2.49241	Down	2.49524e-62		-2.02899	Down	4.98214e-52		-1.76554	Down	2.23472e-41		-1.55643	Down	4.88442e-38
MYL9	myosin, light chain 9, regulatory	296313		-1.22776	Down	6.70304e-294		-1.01334	Down	1.1412e-229		-1.11304	Down	6.60288e-255		-1.26811	Down	0
ACTA2	actin, alpha 2, smooth muscle, aorta	81633		-0.324082	Down	2.74344e-101		-1.06009	Down	0		-1.47595	Down	0		-1.53318	Down	0
CLDN14	claudin 14	304073		-0.651037	Down	0.00134938		-1.31835	Down	2.61206e-09		-0.951149	Down	7.8441e-06		-2.28787	Down	4.22348e-19
CLDN11	claudin 11	84588		-3.25215	Down	2.9929e-133		-1.62687	Down	5.7504e-63		0.415739	Up	2.0718e-09		-0.165136	Down	0.0255284
MYH7B	myosin, heavy chain 7B, cardiac muscle, beta	311570		-1.73826	Down	3.15722e-58		-1.43759	Down	1.96936e-47		-0.546453	Down	3.44174e-10		-0.164414	Down	0.0354118
CLDN1	claudin 1	65129		-2.05824	Down	0		-2.2392	Down	0		-1.00304	Down	0		-0.148146	Down	6.19546e-18
MYH6	myosin, heavy chain 6, cardiac muscle, alpha	29556		-1.55306	Down	8.27134e-20		-1.95975	Down	2.00164e-28		-0.192816	Down	0.148568		-0.884558	Down	8.51372e-10
MYLK	myosin light chain kinase	288057		-1.5339	Down	0		-1.58284	Down	0		-1.32084	Down	0		-0.965682	Down	0
PPM1L	protein phosphatase, Mg2+/Mn2+ dependent, 1L	310506		-1.4547	Down	0		-1.59393	Down	0		-1.06791	Down	0		-0.463323	Down	9.4919e-112
CLDN5	claudin 5	65131		-1.00351	Down	6.69184e-77		-1.71905	Down	5.17078e-184		-1.21365	Down	5.2499e-105		-0.712602	Down	5.29358e-48
CLDN20	claudin 20	680178		-0.980322	Down	6.10036e-05		-1.87486	Down	1.30708e-11		-0.863935	Down	0.000284336		-1.02691	Down	1.15547e-05
SNAP25	synaptosomal-associated protein 25	25012		-0.43654	Down	0.068776		-1.60851	Down	1.71401e-08		-0.889215	Down	0.00056543		-0.951359	Down	0.000134451
MPDZ	multiple PDZ domain protein	29365		-0.990969	Down	0		-1.09127	Down	0		-0.715841	Down	1.13574e-236		-0.661758	Down	3.62834e-224
JAM2	junctional adhesion molecule 2	619374		-1.04295	Down	3.39554e-192		-1.3092	Down	6.74888e-292		-0.594737	Down	2.5644e-75		-0.183014	Down	2.55226e-10
TJP2	tight junction protein 2	115769		-0.85445	Down	9.53754e-248		-1.01793	Down	0		-0.35246	Down	1.7881e-52		-0.214177	Down	5.18758e-23
TNFRSF11B	tumor necrosis factor receptor superfamily, member 11b	25341		-0.269694	Down	7.95362e-06		-1.29718	Down	3.76468e-76		-0.815857	Down	5.5395e-35		-0.195247	Down	0.000603748
CLDN2	claudin 2	300920		-0.396695	Down	0.152792		-1.03585	Down	0.000559086		-0.873618	Down	0.0035133		-0.158155	Down	0.530154
F2RL2	coagulation factor II (thrombin) receptor-like 2	29636		0.307439	Up	0.3842		1.20195	Up	5.36388e-05		0.775475	Up	0.0174861		-2.44195	Down	1.10571e-05
ACTC1	actin, alpha, cardiac muscle 1	29275		1.24972	Up	0.000337936		-0.811853	Down	0.10141		0.412905	Up	0.302276		-0.804518	Down	0.0959192
MYH2	myosin, heavy chain 2, skeletal muscle, adult	691644		2.93269	Up	3.67672e-12		-1.09726	Down	0.212308		-0.979413	Down	0.27404		0.388127	Up	0.552622
MYL4	myosin, light chain 4	688228		1.26062	Up	1.17949e-05		0.15284	Up	0.652902		-0.690843	Down	0.0925128		0.236124	Up	0.477896
MYH3	myosin, heavy chain 3, skeletal muscle, embryonic	24583		0.261796	Up	0.447702		-0.370937	Down	0.33356		-1.89695	Down	0.000235614		0.133554	Up	0.698162
MYH4	myosin, heavy chain 4, skeletal muscle	360543		5.59999	Up	0		2.29145	Up	1.91277e-258		3.0442	Up	0		-0.542926	Down	4.70508e-07
ACTA1	actin, alpha 1, skeletal muscle	29437		4.71473	Up	0		1.40759	Up	1.23789e-67		2.27413	Up	2.3289e-227		-0.337106	Down	0.00179532
MYL1	myosin, light chain 1	56781		5.0314	Up	0		1.29802	Up	1.65736e-20		2.21878	Up	2.3663e-75		-0.226988	Down	0.205864
MYH1	myosin, heavy chain 1, skeletal muscle, adult	287408		7.06985	Up	0		3.09947	Up	6.44062e-31		3.50521	Up	6.6052e-44		3.30937	Up	1.42048e-38
NGFR	nerve growth factor receptor	24596		2.59902	Up	0		4.30395	Up	0		3.91272	Up	0		3.34173	Up	0
TNFRSF1B	tumor necrosis factor receptor superfamily, member 1b	156767		2.84651	Up	0		2.25455	Up	0		1.99342	Up	0		1.9192	Up	0
FOS	FBJ osteosarcoma oncogene	314322		2.58143	Up	0		2.50031	Up	0		2.4596	Up	0		2.05409	Up	0
CLDN4	claudin 4	304407		2.74354	Up	3.78474e-13		2.86275	Up	2.87546e-15		2.22026	Up	8.3346e-08		3.33064	Up	3.64286e-24
TNF	tumor necrosis factor	24835		4.37732	Up	1.17326e-147		2.64253	Up	1.53643e-30		2.10938	Up	2.5243e-16		2.65257	Up	1.2956e-31
TGFBR1	transforming growth factor, beta receptor 1	29591		0.99149	Up	3.5399e-258		3.23625	Up	0		2.57069	Up	0		1.75481	Up	0
CLDN15	claudin 15	304388		1.21998	Up	0.00261678		0.856941	Up	0.0429762		1.90323	Up	9.92004e-08		0.932448	Up	0.0237462
CLDN23	claudin 23	290789		0.956942	Up	0.197974		1.73563	Up	0.00641566		2.64994	Up	1.17913e-06		0.388127	Up	0.633114
MYH8	myosin, heavy chain 8, skeletal muscle, perinatal	252942		0.804939	Up	0.39108		0.394598	Up	0.692772		1.19051	Up	0.176541		2.87998	Up	4.46208e-06
RAB13	RAB13, member RAS oncogene family	81756		1.54062	Up	3.96204e-91		1.80964	Up	2.00692e-143		1.15645	Up	3.94234e-46		0.729164	Up	5.89084e-18
PPP2R1B	protein phosphatase 2, regulatory subunit A, beta	315648		1.63443	Up	3.9288e-217		1.57326	Up	6.15524e-206		1.03128	Up	9.86776e-72		0.943407	Up	1.34094e-62
ACTG1	actin, gamma 1	287876		1.69367	Up	0		1.81444	Up	0		1.07679	Up	0		1.00426	Up	0
PPM1J	protein phosphatase, Mg2+/Mn2+ dependent, 1J	295341		1.35748	Up	0.00175767		1.8382	Up	2.44644e-06		0.927478	Up	0.0465934		0.388127	Up	0.437504
CPSF4	cleavage and polyadenylation specific factor 4	304277		1.04646	Up	4.22356e-79		0.752891	Up	1.16399e-39		0.689804	Up	1.13805e-31		0.293296	Up	1.45548e-06
PRKAR2A	protein kinase, cAMP dependent regulatory, type II alpha	29699		1.35976	Up	5.1411e-285		0.956762	Up	2.10918e-129		0.36011	Up	8.88554e-16		0.197377	Up	8.7201e-06
NFKB1	nuclear factor of kappa light polypeptide gene enhancer in B-cells 1	81736		1.02935	Up	2.50516e-295		0.853416	Up	7.07134e-201		0.699163	Up	1.3408e-123		0.731504	Up	1.45097e-146
ARHGEF2	rho/rac guanine nucleotide exchange factor (GEF) 2	310635		1.07952	Up	1.00929e-274		0.986762	Up	2.65748e-233		0.779545	Up	3.79758e-131		0.715633	Up	2.9599e-116
STX4	syntaxin 4	81803		1.17022	Up	2.59768e-114		0.857979	Up	1.17916e-58		0.750813	Up	3.9921e-42		0.551603	Up	1.50929e-23
CPSF2	cleavage and polyadenylation specific factor 2, 100kDa	299256		1.1273	Up	0		1.0134	Up	6.35736e-265		0.688966	Up	2.60064e-106		0.569457	Up	2.0506e-75
ACTB	actin, beta	81822		1.07329	Up	0		1.11177	Up	0		0.598824	Up	0		0.543913	Up	0
CPSF3	cleavage and polyadenylation specific factor 3, 73kDa	298916		1.17837	Up	2.9517e-172		1.14671	Up	4.33616e-169		0.647666	Up	6.25038e-45		0.532209	Up	7.71936e-32
MYL6	myosin, light chain 6, alkali, smooth muscle and non-muscle	685867		1.36604	Up	4.34194e-107		1.44824	Up	2.85004e-129		0.85749	Up	8.9813e-37		0.92508	Up	1.69596e-46
VASP	vasodilator-stimulated phosphoprotein	361517		1.23309	Up	1.28457e-263		1.14545	Up	2.34162e-231		0.854006	Up	8.93266e-113		0.772177	Up	2.0472e-96
TGFB1	transforming growth factor, beta 1	59086		1.36092	Up	2.21752e-239		1.17432	Up	2.48112e-175		0.824287	Up	1.19345e-74		0.921046	Up	1.16626e-102
GPAA1	glycosylphosphatidylinositol anchor attachment 1	300046		1.45211	Up	5.0484e-171		1.18871	Up	4.7601e-110		0.864393	Up	5.37926e-51		0.798425	Up	8.629e-46
CDK4	cyclin-dependent kinase 4	94201		1.11492	Up	6.52094e-289		1.28491	Up	0		1.03866	Up	9.96688e-247		0.619776	Up	1.00668e-82
CSTF3	cleavage stimulation factor, 3' pre-RNA, subunit 3, 77kDa	362178		1.22637	Up	9.77672e-78		1.46101	Up	2.59048e-124		0.926195	Up	4.1213e-41		0.521252	Up	3.0096e-13
CEBPA	CCAAT/enhancer binding protein (C/EBP), alpha	24252		0.913033	Up	1.44859e-50		1.51793	Up	2.038e-176		0.891714	Up	2.02388e-48		0.66308	Up	2.7278e-27
TJP3	tight junction protein 3	314640		0.349259	Up	0.160533		0.745095	Up	0.00105053		0.931979	Up	3.20962e-05		1.29502	Up	1.96791e-10

## Sheet: Sheet2
ACTG2		Actg2	actin, gamma 2, smooth muscle, enteric	25365		-1.5454	Down	2.1526e-250		-2.55234	Down	0		-3.54878	Down	0		-4.12214	Down	0
MYH7		Myh7	myosin, heavy chain 7, cardiac muscle, beta	29557		-4.81482	Down	2.61642e-232		-6.5027	Down	6.17298e-283		-4.35243	Down	5.95896e-222		-5.73978	Down	1.37696e-284
CLDN19		Cldn19	claudin 19	298487		-1.90622	Down	0		-3.73016	Down	0		-1.41416	Down	0		-1.14023	Down	0
PPP2R2C		Ppp2r2c	protein phosphatase 2, regulatory subunit B, gamma	117256		-2.36209	Down	0		-3.91005	Down	0		-1.38291	Down	5.05686e-173		-1.29343	Down	1.19692e-170
MAGI2		Magi2	membrane associated guanylate kinase, WW and PDZ domain containing 2	113970		-1.63552	Down	0		-2.88636	Down	0		-1.5876	Down	0		-0.533449	Down	1.33214e-62
CLDN10		Cldn10	claudin 10	290485		-2.73422	Down	1.51007e-05		-1.07417	Down	0.0181724		-1.17872	Down	0.0133558		-1.28067	Down	0.0054694
MYH11		Myh11	myosin, heavy chain 11, smooth muscle	24582		-2.51786	Down	0		-2.45663	Down	0		-2.3027	Down	0		-1.97601	Down	0
